# Supplementary material for: Variable Creatinine Levels in Critical Care Patients: A Concerning Knowledge Gap
Source: J Clin Med. 2021 Apr 15;10(8):1689. doi: 10.3390/jcm10081689 (PMC8071156; doi:10.3390/jcm10081689)
Supplement: Supplementary file 1 [file jcm-10-01689-s001.zip]

Archive with 2 entries (1 files):
- jcm-1149738-supplementary/
- jcm-1149738-supplementary/jcm-1149738-supplementary.pdf
